# Supplementary material for: Computational Immunogenetic Analysis of Botulinum Toxin A Immunogenicity and HLA Gene Haplotypes: New Insights
Source: Toxins (Basel). 2025 Apr 6;17(4):182. doi: 10.3390/toxins17040182 (PMC12031366; doi:10.3390/toxins17040182)
Supplement: Supplementary file 1 [file toxins-17-00182-s001.zip]

Archive with 2 entries (2 files):
- SC S1.pdf
- SC S2.pptx
